# Supplementary material for: ICoN: integration using co-attention across biological networks
Source: Bioinform Adv. 2024 Nov 22;5(1):vbae182. doi: 10.1093/bioadv/vbae182 (PMC11723530; doi:10.1093/bioadv/vbae182)
Supplement: vbae182_Supplementary_Data [file vbae182_supplementary_data.zip]

Archive with 6 entries (6 files):
- Supplementary Table S3.xlsx
- Supplementary Table S2.xlsx
- Supplementary Table S1.xlsx
- Supplementary Table S5.xlsx
- Supplementary Table S4.xlsx
- Manuscript__ICoN_Supplementary_Bioinformatics_Advances_Revision_1.pdf
