# Supplementary material for: ICoN: integration using co-attention across biological networks
Source: Bioinform Adv. 2024 Nov 22;5(1):vbae182. doi: 10.1093/bioadv/vbae182 (PMC11723530; doi:10.1093/bioadv/vbae182)
Supplement: vbae182_Supplementary_Data [file vbae182_supplementary_data.zip › Supplementary Table S3.xlsx]

## Sheet: yeast
Model/Network	Benchmark	Module detection (Module Match Score (AMI))		Coannotation prediction (Average Precision)		Function prediction (Accuracy)
		Average	Standard Deviation	Average	Standard Deviation	Average	Standard Deviation
ICON	IntAct	0.623051	0.010286	0.467848	0.00324908	0.781572	0.0355056
BERTWalk	IntAct	0.553735	0.00651586	0.388776		0.782169	0.0639618
BIONIC	IntAct	0.573368	0.0160583	0.438188	0.00253714	0.793747	0.0359426
deepNF	IntAct	0.408643	0.011352	0.0754081	0.00270558	0.763993	0.0517361
Mashup	IntAct	0.552039	0.012497	0.372223	0.00211324	0.766861	0.0429903
Union	IntAct	0.513268	0.0268993	0.259362		0.740181	0.0466359
ICON	KEGG	0.384019	0.0233556	0.268736	0.00522891	0.422477	0.0285067
BERTWalk	KEGG	0.367894	0.0176077	0.352198		0.403284	0.0324883
BIONIC	KEGG	0.325408	0.0141665	0.31998	0.00321683	0.479921	0.0163515
deepNF	KEGG	0.318671	0.0365107	0.0446202	0.00320743	0.348342	0.0388935
Mashup	KEGG	0.332723	0.0225219	0.198034	0.00115798	0.349525	0.039684
Union	KEGG	0.344857	0.0190159	0.188225		0.291515	0.0588335
ICoN	GO	0.229	0.017	0.064	0.001	0.261	0.03
BERTWalk	GO	0.23	0.025	0.052		0.238	0.026
BIONIC	GO	0.227	0.016	0.059	0	0.294	0.018
deepNF	GO	0.162	0.021	0.011	0	0.177	0.018
Mashup	GO	0.191	0.015	0.055	0	0.197	0.014
Union	GO	0.179	0.013	0.031		0.163	0.017

## Sheet: human
Model/Network	Benchmark	Module detection (Module Match Score (AMI))		Coannotation prediction (Average Precision)		Function prediction (Accuracy)
		Average	Standard Deviation	Average	Standard Deviation	Average	Standard Deviation
ICoN	CORUM	0.53	0.017	0.172	0.002	0.502	0.026
BERTWalk	CORUM	0.333	0.019	0.128	0.001	0.299	0.021
BIONIC	CORUM	0.423	0.016	0.159	0.002	0.511	0.029
deepNF	CORUM	0.384	0.031	0.023	0	0.457	0.036
Mashup	CORUM	0.48	0.018	0.163	0.001	0.491	0.026
Union	CORUM	0.308	0.043	0.027		0.381	0.027
