# Supplementary material for: ICoN: integration using co-attention across biological networks
Source: Bioinform Adv. 2024 Nov 22;5(1):vbae182. doi: 10.1093/bioadv/vbae182 (PMC11723530; doi:10.1093/bioadv/vbae182)
Supplement: vbae182_Supplementary_Data [file vbae182_supplementary_data.zip › Supplementary Table S2.xlsx]

## Sheet: yeast
Model/Network	Benchmark	Module detection (Module Match Score (AMI))		Coannotation prediction (Average Precision)		Function prediction (Accuracy)
		Average	Standard Deviation	Average	Standard Deviation	Average	Standard Deviation
ICoN	IntAct	0.623	0.01	0.468	0.003	0.785	0.03
PPI	IntAct	0.427	0.024	0.407		0.711	0.04
PPI(control)	IntAct	0.338	0.009	0.186		0.658	0.057
COEX	IntAct	0.032	0.007	0.013		0.049	0.017
COEX(control)	IntAct	0.022	0.003	0.011		0.01	0.009
GI	IntAct	0.33	0.019	0.148		0.564	0.051
GI(control)	IntAct	0.322	0.009	0.129		0.414	0.079
ICoN	KEGG	0.384	0.023	0.269	0.005	0.422	0.026
PPI	KEGG	0.22	0.017	0.02		0.251	0.017
PPI(control)	KEGG	0.188	0.013	0.032		0.165	0.022
COEX	KEGG	0.152	0.022	0.348		0.124	0.034
COEX(control)	KEGG	0.154	0.043	0.183		0.09	0.03
GI	KEGG	0.247	0.015	0.096		0.326	0.013
GI(control)	KEGG	0.276	0.015	0.052		0.242	0.01
ICoN	GO	0.229	0.017	0.064	0.001	0.261	0.03
PPI	GO	0.123	0.011	0.051		0.182	0.029
PPI(control)	GO	0.083	0.01	0.017		0.125	0.038
COEX	GO	0.015	0.004	0.013		0.023	0.008
COEX(control)	GO	0.012	0.002	0.008		0.013	0.01
GI	GO	0.143	0.016	0.059		0.186	0.023
GI(control)	GO	0.126	0.008	0.032		0.13	0.028

## Sheet: human
Model/Network	Benchmark	Module detection (Module Match Score (AMI))		Coannotation prediction (Average Precision)		Function prediction (Accuracy)
		Average	Standard Deviation	Average	Standard Deviation	Average	Standard Deviation
ICoN	CORUM	0.53	0.017	0.172	0.002	0.502	0.026
Rolland14	CORUM	0.031	0.005	0.011		0.055	0.005
Rolland14(control)	CORUM	0.026	0.003	0.004		0.02	0.006
Hein15	CORUM	0.2	0.011	0.114		0.326	0.036
Hein15(control)	CORUM	0.125	0.012	0.014		0.273	0.045
Huttlin15	CORUM	0.241	0.011	0.114		0.36	0.027
Huttlin15(control)	CORUM	0.132	0.016	0.019		0.248	0.025
Huttlin17	CORUM	0.355	0.036	0.166		0.452	0.03
Huttlin17(control)	CORUM	0.256	0.013	0.04		0.332	0.027
