# Supplementary material for: ICoN: integration using co-attention across biological networks
Source: Bioinform Adv. 2024 Nov 22;5(1):vbae182. doi: 10.1093/bioadv/vbae182 (PMC11723530; doi:10.1093/bioadv/vbae182)
Supplement: vbae182_Supplementary_Data [file vbae182_supplementary_data.zip › Supplementary Table S1.xlsx]

## Sheet: Sheet1
Dimension	Layers	Dropout	Neighborhood Sample Size	Noise	Module Detection (Module Match Score (AMI))	Module Rank	Coannotation (Average Precision)	Coannotation Rank	Function Prediction (Accuracy)	Function Rank	Average Rank
100	2	0.4	4	0.7	0.21	14	0.06	8	0.25	4	8.67
68	2	0.4	3	0.3	0.21	14	0.06	8	0.25	4	8.67
68	3	0.4	3	0.3	0.21	14	0.06	8	0.24	17	13
100	2	0.4	3	0.7	0.21	14	0.06	8	0.24	17	13
68	2	0.4	3	0.7	0.21	14	0.07	1	0.23	32	15.67		d = Reduced feature dimension/10
100	2	0.2	3	0.7	0.2	35	0.06	8	0.25	4	15.67		l = number of layers in the encoder module
100	2	0.4	3	0.1	0.2	35	0.06	8	0.25	4	15.67		dr = dropout rate
68	3	0.2	4	0.7	0.21	14	0.07	1	0.23	32	15.67		nbr = neighborhood sample size
100	2	0.4	2	0.1	0.2	35	0.06	8	0.25	4	15.67		n = induced noise
68	2	0.2	4	0.5	0.2	35	0.06	8	0.25	4	15.67
68	3	0.4	2	0.3	0.22	9	0.06	8	0.23	32	16.33
100	3	0.2	2	0.3	0.21	14	0.06	8	0.23	32	18
68	2	0.4	3	0.1	0.2	35	0.06	8	0.24	17	20
100	1	0.4	4	0.5	0.2	35	0.06	8	0.24	17	20
100	2	0.4	4	0.1	0.2	35	0.06	8	0.24	17	20
68	2	0.4	4	0.3	0.2	35	0.06	8	0.24	17	20
68	2	0.4	4	0.1	0.2	35	0.06	8	0.24	17	20
100	2	0.4	2	0.3	0.19	62	0.06	8	0.27	1	23.67
100	2	0.2	3	0.3	0.19	62	0.06	8	0.25	4	24.67
100	2	0.4	2	0.5	0.19	62	0.06	8	0.25	4	24.67
100	2	0.2	3	0.1	0.19	62	0.06	8	0.25	4	24.67
68	2	0.2	3	0.1	0.19	62	0.06	8	0.25	4	24.67
68	3	0.2	3	0.3	0.2	35	0.06	8	0.23	32	25
68	3	0.2	3	0.1	0.2	35	0.06	8	0.23	32	25
68	3	0.2	4	0.3	0.2	35	0.06	8	0.23	32	25
68	2	0.2	2	0.7	0.2	35	0.06	8	0.23	32	25
100	2	0.4	4	0.5	0.2	35	0.06	8	0.23	32	25
68	3	0.2	2	0.5	0.23	5	0.07	1	0.22	69	25
100	1	0.4	3	0.7	0.19	62	0.06	8	0.24	17	29
100	3	0.2	3	0.3	0.19	62	0.06	8	0.24	17	29
100	2	0.2	2	0.7	0.19	62	0.06	8	0.24	17	29
68	2	0.4	3	0.5	0.21	14	0.06	8	0.22	69	30.33
100	2	0.4	4	0.3	0.18	91	0.06	8	0.26	2	33.67
100	2	0.4	3	0.3	0.18	91	0.06	8	0.26	2	33.67
68	1	0.4	2	0.7	0.19	62	0.06	8	0.23	32	34
100	1	0.2	3	0.7	0.19	62	0.06	8	0.23	32	34
68	1	0.2	4	0.7	0.19	62	0.06	8	0.23	32	34
100	2	0.4	2	0.7	0.19	62	0.06	8	0.23	32	34
100	2	0.2	4	0.7	0.19	62	0.06	8	0.23	32	34
68	2	0.2	3	0.5	0.19	62	0.06	8	0.23	32	34
68	2	0.2	3	0.7	0.19	62	0.06	8	0.23	32	34
100	1	0.2	4	0.7	0.19	62	0.06	8	0.23	32	34
100	2	0.2	2	0.3	0.18	91	0.06	8	0.25	4	34.33
100	1	0.4	3	0.1	0.18	91	0.06	8	0.25	4	34.33
100	3	0.2	2	0.7	0.22	9	0.07	1	0.21	94	34.67
100	2	0.2	4	0.5	0.2	35	0.06	8	0.22	69	37.33
68	2	0.4	2	0.1	0.2	35	0.06	8	0.22	69	37.33
68	2	0.4	2	0.5	0.21	14	0.06	8	0.21	94	38.67
100	2	0.2	2	0.5	0.18	91	0.06	8	0.24	17	38.67
100	3	0.2	2	0.5	0.21	14	0.06	8	0.21	94	38.67
100	1	0.4	4	0.3	0.18	91	0.06	8	0.24	17	38.67
100	1	0.4	3	0.3	0.18	91	0.06	8	0.24	17	38.67
100	1	0.4	2	0.7	0.18	91	0.06	8	0.24	17	38.67
100	1	0.4	2	0.3	0.18	91	0.06	8	0.24	17	38.67
68	3	0.2	2	0.3	0.21	14	0.06	8	0.21	94	38.67
68	3	0.4	2	0.7	0.21	14	0.06	8	0.21	94	38.67
68	3	0.4	3	0.5	0.21	14	0.06	8	0.21	94	38.67
68	3	0.4	2	0.5	0.24	2	0.07	1	0.2	117	40
68	3	0.4	4	0.7	0.23	5	0.06	8	0.2	117	43.33
68	1	0.4	2	0.1	0.18	91	0.06	8	0.23	32	43.67
68	1	0.2	2	0.7	0.18	91	0.06	8	0.23	32	43.67
68	2	0.2	2	0.1	0.18	91	0.06	8	0.23	32	43.67
68	1	0.2	2	0.3	0.18	91	0.06	8	0.23	32	43.67
100	1	0.2	3	0.3	0.18	91	0.06	8	0.23	32	43.67
100	1	0.2	4	0.5	0.18	91	0.06	8	0.23	32	43.67
68	1	0.2	3	0.7	0.18	91	0.06	8	0.23	32	43.67
100	1	0.4	2	0.1	0.18	91	0.06	8	0.23	32	43.67
100	1	0.4	4	0.1	0.18	91	0.06	8	0.23	32	43.67
100	2	0.2	3	0.5	0.18	91	0.06	8	0.23	32	43.67
100	2	0.4	3	0.5	0.18	91	0.06	8	0.23	32	43.67
100	1	0.4	2	0.5	0.18	91	0.06	8	0.23	32	43.67
68	1	0.2	3	0.3	0.18	91	0.06	8	0.23	32	43.67
68	2	0.4	4	0.7	0.21	14	0.07	1	0.2	117	44
100	3	0.2	4	0.7	0.22	9	0.06	8	0.2	117	44.67
68	2	0.4	2	0.7	0.22	9	0.06	8	0.2	117	44.67
100	3	0.4	2	0.7	0.25	1	0.07	1	0.18	134	45.33
68	2	0.4	2	0.3	0.2	35	0.06	8	0.21	94	45.67
68	3	0.2	4	0.5	0.2	35	0.06	8	0.21	94	45.67
68	2	0.4	4	0.5	0.2	35	0.06	8	0.21	94	45.67
68	3	0.4	4	0.3	0.2	35	0.06	8	0.21	94	45.67
68	3	0.4	3	0.1	0.2	35	0.06	8	0.21	94	45.67
100	3	0.2	4	0.5	0.2	35	0.06	8	0.21	94	45.67
68	3	0.2	3	0.5	0.2	35	0.06	8	0.21	94	45.67
68	3	0.4	2	0.1	0.2	35	0.06	8	0.21	94	45.67
100	1	0.2	2	0.7	0.19	62	0.06	8	0.22	69	46.33
68	2	0.2	3	0.3	0.19	62	0.06	8	0.22	69	46.33
100	1	0.4	4	0.7	0.19	62	0.06	8	0.22	69	46.33
68	1	0.4	3	0.5	0.19	62	0.06	8	0.22	69	46.33
68	2	0.2	2	0.3	0.19	62	0.06	8	0.22	69	46.33
68	3	0.4	4	0.5	0.21	14	0.06	8	0.2	117	46.33
100	3	0.2	3	0.5	0.21	14	0.06	8	0.2	117	46.33
68	3	0.2	4	0.1	0.19	62	0.06	8	0.22	69	46.33
68	3	0.2	2	0.7	0.24	2	0.06	8	0.19	129	46.33
100	3	0.4	3	0.3	0.21	14	0.06	8	0.2	117	46.33
68	2	0.2	2	0.5	0.19	62	0.06	8	0.22	69	46.33
100	2	0.2	4	0.3	0.17	128	0.06	8	0.25	4	46.67
100	3	0.4	2	0.5	0.23	5	0.06	8	0.19	129	47.33
100	3	0.4	3	0.7	0.24	2	0.06	8	0.18	134	48
100	3	0.4	4	0.7	0.23	5	0.06	8	0.18	134	49
100	3	0.4	2	0.1	0.21	14	0.06	8	0.19	129	50.33
100	3	0.4	2	0.3	0.21	14	0.06	8	0.19	129	50.33
68	3	0.4	3	0.7	0.22	9	0.06	8	0.17	140	52.33
100	3	0.4	3	0.5	0.21	14	0.06	8	0.17	140	54
68	1	0.4	3	0.7	0.19	62	0.06	8	0.21	94	54.67
100	3	0.4	4	0.5	0.21	14	0.06	8	0.16	142	54.67
68	1	0.4	2	0.5	0.19	62	0.06	8	0.21	94	54.67
100	3	0.2	4	0.1	0.18	91	0.06	8	0.22	69	56
100	2	0.2	4	0.1	0.18	91	0.06	8	0.22	69	56
100	2	0.2	2	0.1	0.18	91	0.06	8	0.22	69	56
68	1	0.2	2	0.5	0.17	128	0.06	8	0.23	32	56
68	1	0.2	3	0.5	0.17	128	0.06	8	0.23	32	56
68	1	0.2	4	0.1	0.17	128	0.06	8	0.23	32	56
100	1	0.2	2	0.1	0.17	128	0.06	8	0.23	32	56
68	1	0.4	2	0.3	0.18	91	0.06	8	0.22	69	56
68	1	0.4	3	0.1	0.17	128	0.06	8	0.23	32	56
100	1	0.2	3	0.5	0.18	91	0.06	8	0.22	69	56
68	1	0.4	3	0.3	0.18	91	0.06	8	0.22	69	56
100	1	0.2	3	0.1	0.17	128	0.06	8	0.23	32	56
68	2	0.2	4	0.1	0.18	91	0.06	8	0.22	69	56
100	1	0.2	4	0.1	0.18	91	0.06	8	0.22	69	56
68	1	0.2	4	0.3	0.18	91	0.06	8	0.22	69	56
68	3	0.4	4	0.1	0.2	35	0.06	8	0.19	129	57.33
100	3	0.4	4	0.3	0.2	35	0.06	8	0.18	134	59
100	3	0.4	3	0.1	0.2	35	0.06	8	0.18	134	59
100	1	0.4	3	0.5	0.16	142	0.06	8	0.23	32	60.67
68	1	0.4	4	0.5	0.19	62	0.06	8	0.2	117	62.33
68	3	0.2	2	0.1	0.19	62	0.06	8	0.2	117	62.33
100	3	0.2	4	0.3	0.19	62	0.06	8	0.2	117	62.33
100	3	0.2	3	0.1	0.18	91	0.06	8	0.21	94	64.33
68	1	0.2	2	0.1	0.18	91	0.06	8	0.21	94	64.33
68	2	0.2	4	0.3	0.18	91	0.06	8	0.21	94	64.33
68	1	0.4	4	0.1	0.18	91	0.06	8	0.21	94	64.33
100	1	0.2	2	0.3	0.18	91	0.06	8	0.21	94	64.33
100	3	0.4	4	0.1	0.19	62	0.06	8	0.18	134	68
68	1	0.2	3	0.1	0.17	128	0.06	8	0.22	69	68.33
100	1	0.2	4	0.3	0.17	128	0.06	8	0.22	69	68.33
68	2	0.2	4	0.7	0.17	128	0.06	8	0.22	69	68.33
100	1	0.2	2	0.5	0.17	128	0.06	8	0.22	69	68.33
68	1	0.4	4	0.3	0.17	128	0.06	8	0.22	69	68.33
100	3	0.2	2	0.1	0.18	91	0.06	8	0.2	117	72
68	1	0.4	4	0.7	0.17	128	0.06	8	0.21	94	76.67
68	1	0.2	4	0.5	0.17	128	0.06	8	0.21	94	76.67
