# Supplementary material for: ICoN: integration using co-attention across biological networks
Source: Bioinform Adv. 2024 Nov 22;5(1):vbae182. doi: 10.1093/bioadv/vbae182 (PMC11723530; doi:10.1093/bioadv/vbae182)
Supplement: vbae182_Supplementary_Data [file vbae182_supplementary_data.zip › Supplementary Table S5.xlsx]

## Sheet: Network properties  
Organism	Network	Nodes	Edges	Density	Connected Components
Yeast	PPI	2674	7075	0.002	62
	GI	4529	33056	0.003	28
	COEX	1101	14826	0.024	47
Human	Rolland-2014	4301	13940	0.002	134
	Hein-2015	5380	27349	0.002	2
	Huttlin-2015	7658	23712	0.001	25
	Huttlin-2017	10945	56471	0.001	28

## Sheet: Comparing networks
Organism	Network_1	Network_2	Number of Common Nodes	Jaccard Index
Yeast	GI	COEX	848	0.177332
	GI	PPI	2107	0.413462
	COEX	PPI	602	0.189726
Human	Hein-2015	Huttlin-2015	3681	0.393395
	Hein-2015	Huttlin-2017	4549	0.386294
	Hein-2015	Rolland-2014	1617	0.200521
	Huttlin-2015	Huttlin-2017	7543	0.682007
	Huttlin-2015	Rolland-2014	2214	0.227193
	Huttlin-2017	Rolland-2014	3016	0.246607
