# Supplementary material for: ICoN: integration using co-attention across biological networks
Source: Bioinform Adv. 2024 Nov 22;5(1):vbae182. doi: 10.1093/bioadv/vbae182 (PMC11723530; doi:10.1093/bioadv/vbae182)
Supplement: vbae182_Supplementary_Data [file vbae182_supplementary_data.zip › Supplementary Table S4.xlsx]

## Sheet: Co-attention
Model/Network	Benchmark	Module detection (Module Match Score (AMI))		Coannotation prediction (Average Precision)		Function prediction (Accuracy)
		Average	Standard Deviation	Average	Standard Deviation	Average	Standard Deviation
with co-attn	IntAct	0.623051	0.010286	0.467848	0.00324908	0.784773	0.0329487
without co-attn	IntAct	0.594752	0.0125659	0.464037	0.00501966	0.767782	0.0343615
with co-attn	KEGG	0.384019	0.0233556	0.31996	0.00847258	0.4202	0.0270642
without co-attn	KEGG	0.373632	0.0334168	0.314997	0.00999208	0.38708	0.0260706

## Sheet: Noise
Model/Network	Benchmark	Module detection (Module Match Score (AMI))		Coannotation prediction (Average Precision)		Function prediction (Accuracy)
		Average	Standard Deviation	Average	Standard Deviation	Average	Standard Deviation
with noise	IntAct	0.623051	0.010286	0.467848	0.00324908	0.786514	0.0339996
without noise	IntAct	0.591583	0.0215268	0.447927	0.000399558	0.780473	0.0398356
with noise	KEGG	0.384019	0.0233556	0.31996	0.00847258	0.424304	0.0291163
without noise	KEGG	0.299538	0.0161798	0.328712	0.00875164	0.434743	0.0219228
